# Supplementary material for: Single-Cell Transcriptomics Unveils the Mechanistic Role of FOSL1 in Cutaneous Wound Healing
Source: Biomedicines. 2025 May 29;13(6):1330. doi: 10.3390/biomedicines13061330 (PMC12189721; doi:10.3390/biomedicines13061330)
Supplement: Supplementary file 1 [file biomedicines-13-01330-s001.zip]

Archive with 9 entries (8 files):
- Supplement Figures/
- Supplement Figures/Supplementary_Materials_1.csv
- __MACOSX/Supplement Figures/._Supplementary_Materials_1.csv
- Supplement Figures/Supplementary_Materials_2.csv
- __MACOSX/Supplement Figures/._Supplementary_Materials_2.csv
- Supplement Figures/WB_raw_bands.png
- __MACOSX/Supplement Figures/._WB_raw_bands.png
- Supplement Figures/Figure S1.png
- __MACOSX/Supplement Figures/._Figure S1.png
