# Supplementary material for: Single-Cell Transcriptomics Unveils the Mechanistic Role of FOSL1 in Cutaneous Wound Healing
Source: Biomedicines. 2025 May 29;13(6):1330. doi: 10.3390/biomedicines13061330 (PMC12189721; doi:10.3390/biomedicines13061330)
Supplement: Supplementary file 1 [file biomedicines-13-01330-s001.zip › Supplement Figures/Supplementary_Materials_1.csv]

	log2FC	Mean.Expr	t	P.value	adj.P	B	probe_id	DEG
PCSK1	4.57011416428269	4.37537231515427	17.6573263749787	8.99458751612642e-18	1.59770858048954e-13	30.4024637134901	PCSK1	up
LRP4	-2.88493668698436	7.14322724079202	-17.1859186738121	1.93536412403321e-17	1.7188936467601e-13	29.6670871286688	LRP4	down
LONRF1	-2.07519670492012	8.55380917649059	-16.6555078868567	4.67964113902107e-17	2.19550360031673e-13	28.8169572738189	LONRF1	down
NABP1	2.30938928154771	9.12350926304787	16.5589798946438	5.50875689373268e-17	2.19550360031673e-13	28.6595845750046	NABP1	up
C1orf21	-2.18491079472147	7.22513697793035	-16.3316603051016	8.11332805285913e-17	2.19550360031673e-13	28.2856710301352	C1orf21	down
SP8	-3.07625334120927	4.55892982627887	-15.5924909711083	2.94523344622848e-16	5.23161817053565e-13	27.0368433560674	SP8	down
GLIPR1	2.27605926918186	8.2830079170094	15.1469636060656	6.55721886201075e-16	7.77696576480924e-13	26.2588582504232	GLIPR1	up
CTNNBIP1	-2.52904786248191	8.8300316048339	-15.1180804786628	6.91075743578995e-16	7.77696576480924e-13	26.2077457364779	CTNNBIP1	down
SLC47A1	-2.44671729928258	6.4326325418513	-14.9353842268299	9.65075133185291e-16	8.57131479538516e-13	25.8825001894579	SLC47A1	down
PLLP	-3.37725196934925	7.33677066939523	-14.8973377852301	1.03498779558676e-15	8.62559409270917e-13	25.8143436432538	PLLP	down
LY96	2.26886976772619	9.29951901028464	14.8801262331944	1.06830529775152e-15	8.62559409270917e-13	25.7834624667379	LY96	up
CTSC	2.208767943218	9.57684632080496	14.68895060384	1.52178918686768e-15	1.05144267149959e-12	25.4384155724627	CTSC	up
COL4A1	2.4648213987561	11.9669939531948	14.6450258621004	1.65147992353494e-15	1.05506567338336e-12	25.3586057333888	COL4A1	up
AHNAK	-2.56245145202736	8.70241976185572	-14.6412612568991	1.66311089651151e-15	1.05506567338336e-12	25.3517562722121	AHNAK	down
MMP1	8.76339294292796	7.48499417420464	14.0829889099675	4.78146714465838e-15	2.42666288258762e-12	24.319521473326	MMP1	up
PDPN	2.52770689841887	9.18367456068612	14.037903601752	5.21418368398816e-15	2.57276513274116e-12	24.2347079452066	PDPN	up
WNT2B	-3.06564919968967	5.65635830705606	-13.8806929027563	7.06452411955767e-15	3.22983943042269e-12	23.9372372881996	WNT2B	down
TNFRSF19	-3.10094443845703	9.97465186181155	-13.6963244387182	1.01195936510984e-14	4.1803335354526e-12	23.5849226444281	TNFRSF19	down
PXDN	2.40091741274434	9.32515425040479	13.6771068078545	1.05079937457682e-14	4.24212483877455e-12	23.5479825258246	PXDN	up
CCL27	-6.57227999841034	6.72348968221111	-13.4506969999371	1.64242476535383e-14	5.95332900372622e-12	23.1096664524202	CCL27	down
TNC	2.71087469534767	11.1115400194066	13.2915949726556	2.25524716433982e-14	7.55848214720154e-12	22.7981895588016	TNC	up
ADAMTS9	2.27854759980534	7.54241709135043	12.630427671797	8.67413262478199e-14	2.09269218994248e-11	21.4724162293411	ADAMTS9	up
RUBCNL	2.79633184758155	6.64164791036982	12.6241591093131	8.78766175324521e-14	2.09269218994248e-11	21.4595997136775	RUBCNL	up
COBL	-2.18457578762013	8.42307051816427	-12.6215212737158	8.83589000989055e-14	2.09269218994248e-11	21.4542050672407	COBL	down
THY1	2.40807339901218	9.98452106594953	12.6121979718863	9.00853786721673e-14	2.10550865967593e-11	21.4351312722532	THY1	up
HLF	-3.00421318208219	6.37907301590619	-12.5270498461626	1.07548352531777e-13	2.32973339758775e-11	21.2604507522474	HLF	down
ARPC1B	2.02783036237161	10.1864513049108	12.4722350847492	1.20594975916881e-13	2.49084715954833e-11	21.1475368586313	ARPC1B	up
GATM	-2.65899738144264	9.05982261844779	-12.392339456249	1.42584702218596e-13	2.78322205000981e-11	20.9823073083011	GATM	down
ALDH3A2	-2.07549910304877	10.6705050580914	-12.3571169473876	1.53547627467085e-13	2.93275968462132e-11	20.9092185871159	ALDH3A2	down
LAMB4	-4.74974962537834	4.35286797030034	-12.3245885231426	1.64440033492248e-13	3.03459904443767e-11	20.8415860157417	LAMB4	down
PIK3AP1	2.22861766706342	7.65364580389804	12.3209319414009	1.65713059342709e-13	3.03459904443767e-11	20.8339752394038	PIK3AP1	up
FAM20A	2.52022700832412	6.99167289004656	12.2160895286939	2.06856862530414e-13	3.54218314520487e-11	20.6150612616167	FAM20A	up
CHN1	2.56139248318778	9.00616228682145	12.2148759262684	2.07390107020946e-13	3.54218314520487e-11	20.6125193326037	CHN1	up
TIMP1	2.14448074690336	12.7384473976482	12.1616789122239	2.32205128186313e-13	3.89118838865423e-11	20.5009184235655	TIMP1	up
THBS1	2.62708611460799	9.86909514463313	12.1261595198814	2.50451903756054e-13	4.15773566955028e-11	20.4262088178914	THBS1	up
EFHC2	-2.00925078991081	5.75867948771901	-12.00954688199	3.21389238852084e-13	5.28596023123108e-11	20.1798340522758	EFHC2	down
COL4A2	2.03805835536861	10.531334212537	11.9814995004669	3.41337782103399e-13	5.51198456682062e-11	20.1203245996145	COL4A2	up
TDO2	6.62149024716518	7.05683802686683	11.9731025370897	3.47553770194109e-13	5.51214073210532e-11	20.1024893011163	TDO2	up
SLC46A2	-3.39885465748902	6.28589409053623	-11.8788485090323	4.25839239700164e-13	6.52084690930518e-11	19.9016877699788	SLC46A2	down
LY86	2.11558011199175	7.9332374853064	11.7813297948476	5.26025089821865e-13	7.53530941169822e-11	19.6927584509559	LY86	up
TACC2	-2.08888687842487	8.36653641193719	-11.757806761044	5.53623110371969e-13	7.682818210576e-11	19.6421821809004	TACC2	down
FZD2	2.16556296726736	6.336541125727	11.6963184076547	6.32994818962043e-13	8.51809618880513e-11	19.5096474235995	FZD2	up
KIF20A	2.58092928560725	7.52000614305608	11.6529964716809	6.95846666444804e-13	9.00459321347148e-11	19.4159818437828	KIF20A	up
DIO2	2.0282619054593	9.43840497452962	11.6509173821813	6.99019211220793e-13	9.00459321347148e-11	19.4114806925231	DIO2	up
MS4A7	2.40849030090288	9.22974298635786	11.6272207118913	7.36243981082933e-13	9.40856247192527e-11	19.3601394809941	MS4A7	up
SLC16A14	-2.39776393080011	6.63212663074078	-11.6132622582204	7.59116251953207e-13	9.63155855960344e-11	19.3298636763946	SLC16A14	down
ZNF273	-2.83157349960263	6.11521462865823	-11.5493980755527	8.73430709269276e-13	1.09258800625001e-10	19.1910260867909	ZNF273	down
NPL	2.24758799130035	7.83685988370252	11.5404912795825	8.9072097964893e-13	1.09874144177111e-10	19.1716218051205	NPL	up
EXPH5	-3.62268332281431	6.36392651771157	-11.5135691399991	9.45147442947481e-13	1.14990781021069e-10	19.1129077859472	EXPH5	down
CHP2	-5.05247964856427	7.76765799558948	-11.5039181534449	9.65478224259912e-13	1.15481949254803e-10	19.0918375463603	CHP2	down
C3orf52	-2.2231421943057	6.8134475475889	-11.4405228164441	1.11065577647824e-12	1.28107652971318e-10	18.9531348262594	C3orf52	down
OLFML2B	2.27343221099435	9.5871482930829	11.4087466664326	1.19166242262005e-12	1.34824838299363e-10	18.8834176642703	OLFML2B	up
DCT	-4.74784454537163	6.5331282618663	-11.371503632032	1.29436025443455e-12	1.41924204935314e-10	18.8015407624386	DCT	down
KRT2	-9.52804832611645	8.17888096819962	-11.3517330728515	1.35252009897388e-12	1.4560493647317e-10	18.7580035870995	KRT2	down
ELL3	-2.1075825160285	7.54679017228675	-11.3042954836425	1.50324495386759e-12	1.59197791869918e-10	18.6533345048346	ELL3	down
CYP3A5	-3.15197479493953	6.28324227979141	-11.2220276851712	1.80672283980422e-12	1.83508663303022e-10	18.4711237188116	CYP3A5	down
SRGN	2.16348863044266	11.4445517145732	11.2217329462709	1.80791623475926e-12	1.83508663303022e-10	18.4704693390241	SRGN	up
BTC	-4.62269196130053	5.46408293634013	-11.1459266091611	2.14333385792654e-12	2.05794807126211e-10	18.3017890704984	BTC	down
SLC7A7	2.00871646209169	7.99925673222774	11.1383933972196	2.1799754958582e-12	2.06723553637531e-10	18.2849857102756	SLC7A7	up
XK	-2.49922937292583	2.92619168902055	-11.1367771322294	2.18792028845667e-12	2.06723553637531e-10	18.2813795537321	XK	down
GSTM3	-2.11310585675862	7.48225221578102	-11.1242253527322	2.2506373841702e-12	2.11524189709075e-10	18.2533628507294	GSTM3	down
MME	4.01299898747264	8.23199149552505	11.1023700806472	2.36427204676041e-12	2.18053216160907e-10	18.20453087344	MME	up
PLAU	2.16236307812479	9.5784490870747	11.1017510706342	2.36757480119296e-12	2.18053216160907e-10	18.2031468905828	PLAU	up
GATA3	-3.3511300869881	7.14420404222387	-11.1014449937508	2.36920963345466e-12	2.18053216160907e-10	18.2024625452716	GATA3	down
ADCY2	-2.29383402976043	3.93285137137341	-11.0800340735227	2.48648894732807e-12	2.24200523712632e-10	18.1545603470836	ADCY2	down
LPXN	2.02283745540134	8.813972685894	11.0280090845475	2.79688804006905e-12	2.45158681884846e-10	18.0379162113717	LPXN	up
PLAUR	3.10152086021539	7.53706791007562	11.0232781503886	2.82701508116024e-12	2.45158681884846e-10	18.0272915117177	PLAUR	up
FYB1	2.16222435783643	7.6993867168702	10.9980751834137	2.99320588410735e-12	2.53182457711423e-10	17.9706414312974	FYB1	up
SERPINE1	3.40088789074185	7.42947407009684	10.9784229953781	3.12971700638465e-12	2.5978113637575e-10	17.9264103423497	SERPINE1	up
RIPOR3	2.1267238691329	6.4074687140609	10.9227534917232	3.55209704045025e-12	2.8550180873085e-10	17.8008399293545	RIPOR3	up
EPHB1	-2.16945773658755	5.63351303340551	-10.8943961847094	3.78927068844723e-12	2.99150289950614e-10	17.7367193478455	EPHB1	down
FAP	2.76199143727634	8.83159394488912	10.8428690831165	4.26259856237954e-12	3.23574949844221e-10	17.6199368505945	FAP	up
PLEK	2.30124238043157	8.6088554689141	10.8222630195584	4.46845956549422e-12	3.36028152750989e-10	17.5731366293496	PLEK	up
UPP1	2.70130514696123	8.85961230065742	10.8208053598864	4.48340213938999e-12	3.36028152750989e-10	17.5698238882344	UPP1	up
HMOX1	2.25380966461162	10.3327400820831	10.796523024507	4.73998809628084e-12	3.50818368975986e-10	17.5145974960887	HMOX1	up
NRTN	-2.9905462593465	3.73149963288456	-10.7786005540513	4.93897929626013e-12	3.63492312828834e-10	17.4737856231792	NRTN	down
ACADL	-2.95056837439193	4.30355219446335	-10.7774400379051	4.95215558771479e-12	3.63492312828834e-10	17.4711415072074	ACADL	down
GREM1	3.18715223206414	8.00286622732461	10.7625401113588	5.12456015342036e-12	3.7440983233877e-10	17.4371777313908	GREM1	up
BUB1	2.33811432527196	5.87545287579299	10.7609727026398	5.14305010925293e-12	3.7440983233877e-10	17.4336031787154	BUB1	up
PDZD2	-2.37246906075181	7.97027375701036	-10.7040792240777	5.86256541567533e-12	4.0837940972016e-10	17.3036344642388	PDZD2	down
MELK	2.11247130338208	7.54876852586904	10.6740849403245	6.28260411990315e-12	4.34233062186147e-10	17.2349420282349	MELK	up
TYMP	2.58625719550256	8.12049703963038	10.6565864150312	6.54176271958586e-12	4.5039275654265e-10	17.1948119982008	TYMP	up
PTPN3	-2.18306037990599	7.3261423578182	-10.6451058073487	6.71771669442532e-12	4.56125841070503e-10	17.1684609793253	PTPN3	down
KIF23	2.03771185352504	6.16219647060483	10.632443383145	6.91741131231404e-12	4.63662559537008e-10	17.1393770567574	KIF23	up
CDKN3	2.21464260291905	7.49765226616405	10.6128308774181	7.23878587775026e-12	4.78002057793598e-10	17.0942876089677	CDKN3	up
PTPN21	-2.01889830760173	7.38230802158529	-10.6042536514594	7.38410018595084e-12	4.85791746677944e-10	17.0745523468797	PTPN21	down
BCHE	-2.66733010713849	6.30434026725853	-10.5720883531621	7.95616842740957e-12	5.17675530315297e-10	17.0004562364802	BCHE	down
SASH3	2.24206658887056	6.53122932726077	10.5660384983326	8.06873714042185e-12	5.23083860676326e-10	16.9865043634576	SASH3	up
SPC25	2.07326637507856	5.16269517278554	10.5514152029118	8.34761304233875e-12	5.39195092622048e-10	16.9527606973715	SPC25	up
CD53	2.1405396029035	8.74886084106163	10.5469676850675	8.43437221917032e-12	5.42825194670733e-10	16.9424922689984	CD53	up
CD300LF	3.13309404273502	4.88833662303406	10.5402280682227	8.56760693900123e-12	5.4940939370931e-10	16.9269268139941	CD300LF	up
GZMB	3.38334902863161	7.3040001755482	10.4540001570873	1.04753641504959e-11	6.48341092004385e-10	16.727244258557	GZMB	up
CD86	2.00590653256939	7.33594150234442	10.4121971253703	1.15516863266772e-11	6.97934027961792e-10	16.6300809255964	CD86	up
CEP55	2.2701091396899	7.02900695689732	10.3743122033145	1.26248019830612e-11	7.52531401426566e-10	16.5418223361113	CEP55	up
FCGBP	-2.99819486940779	7.97781762259889	-10.3548345518385	1.32157053135764e-11	7.77319779751848e-10	16.4963713453261	FCGBP	down
KYNU	3.03684785743332	8.02032339326617	10.34786705623	1.3433891148003e-11	7.84954633098612e-10	16.4801003757252	KYNU	up
APOBEC3B	2.13643618203637	6.23152001184417	10.3021851025346	1.49587405733417e-11	8.48920475412998e-10	16.3732593634341	APOBEC3B	up
RAPGEF4	-2.05220898759601	6.48456877222938	-10.2976236685835	1.51204198707343e-11	8.5536311517151e-10	16.3625756879907	RAPGEF4	down
STEAP1	2.3447865393134	7.96828178876756	10.2665659266639	1.62698572125508e-11	8.96960459896542e-10	16.289758702251	STEAP1	up
FOXQ1	-2.11930708025443	9.50489502512854	-10.2233350505118	1.80204448141295e-11	9.67410218487188e-10	16.1881850621031	FOXQ1	down
RNF227	-3.00462570399406	9.2997998097351	-10.2231824570122	1.80269539108968e-11	9.67410218487188e-10	16.1878260888323	RNF227	down
WIF1	-4.2016331669686	5.60368951304552	-10.204990515126	1.88204543469253e-11	9.97933524072939e-10	16.1450074359937	WIF1	down
TPPP3	-2.11836811172119	7.79411665723019	-10.190070560764	1.94978610673014e-11	1.02467605366413e-09	16.109856853972	TPPP3	down
CCL18	4.45153398326668	8.45976735322776	10.1336550273464	2.22929581348207e-11	1.14781454404382e-09	15.9766739134288	CCL18	up
CHL1	-2.10586947845267	6.59497838642853	-10.1336484416075	2.22933073070494e-11	1.14781454404382e-09	15.9766583411076	CHL1	down
THEMIS2	2.86375858604087	5.19566026304077	10.1073069882106	2.37356710213743e-11	1.21854544610599e-09	15.9143258088951	THEMIS2	up
CD1A	-3.55164416833935	7.37191056733026	-10.1017759247017	2.40504656129231e-11	1.22937766609489e-09	15.9012256062533	CD1A	down
HLA-DQB2	-4.02107056797428	8.33557172758866	-10.0915253878142	2.46452026440798e-11	1.24721576799655e-09	15.8769365213999	HLA-DQB2	down
PCLAF	2.10272113111247	9.05656423335858	10.0852396852697	2.50173197561042e-11	1.25818569620834e-09	15.8620352679674	PCLAF	up
SAMD9	2.78302983516369	8.03317155321643	10.0688404245628	2.60154597685911e-11	1.2800903375886e-09	15.823133118616	SAMD9	up
NDC80	2.02377849548292	6.57611976100612	10.0614281764878	2.64798832492556e-11	1.29576354313093e-09	15.8055379512288	NDC80	up
NNMT	2.12531924691536	10.7279298015539	10.006178808677	3.02198921609622e-11	1.43145585188046e-09	15.6741534366191	NNMT	up
EPSTI1	3.35911038905442	8.58223427048616	9.98256451521335	3.19793124206337e-11	1.49590284931757e-09	15.617872191641	EPSTI1	up
CPXM1	2.70642757936082	8.75116117408287	9.93478921161494	3.58663340128995e-11	1.62783661242538e-09	15.5037761378988	CPXM1	up
CD14	2.23343255126873	10.3886955360418	9.90169004883956	3.88398040899553e-11	1.73344582927104e-09	15.4245483339342	CD14	up
CD48	2.05745546688043	8.12817820366165	9.81338753388668	4.80685256900742e-11	2.05744872730792e-09	15.2124576361504	CD48	up
ADAM19	2.26635627257039	7.55073827606597	9.79186701717141	5.06397768877482e-11	2.14681230753477e-09	15.1606082673504	ADAM19	up
PLAC8	3.43539664979033	6.56622197080441	9.78304469833694	5.17341048531908e-11	2.18278599645422e-09	15.1393345320432	PLAC8	up
CD163	2.56727479112183	10.2867489988761	9.75737996525452	5.50570884701024e-11	2.29572549881321e-09	15.0773878275594	CD163	up
MMP19	2.05253810832184	6.22302699913219	9.74636970476896	5.65487989358405e-11	2.34690727919938e-09	15.0507851245229	MMP19	up
ID4	-2.2885134063981	6.9724746352264	-9.67089095576027	6.79516746418317e-11	2.77477148658128e-09	14.86797313234	ID4	down
DLGAP5	2.5774015821953	6.59102368369489	9.63753783530505	7.37149923351186e-11	2.96244210146767e-09	14.7869448730627	DLGAP5	up
SAMSN1	2.5309058501552	7.3991062113868	9.62508660497088	7.59925247040922e-11	3.0198103273351e-09	14.7566571448453	SAMSN1	up
ANKFN1	-2.71762927736788	3.19462637605781	-9.61099071059204	7.86578616605165e-11	3.10488799261279e-09	14.7223434048781	ANKFN1	down
FPR3	2.52723279843291	8.05893771758858	9.59634016601703	8.15294458041625e-11	3.18988446215713e-09	14.6866509440719	FPR3	up
CCR1	3.02650267435683	7.6813503304557	9.57765732076018	8.53474601323891e-11	3.28738322065007e-09	14.6410925821613	CCR1	up
TLR8	2.19190633952156	6.95801084705052	9.55642900441172	8.99081181777564e-11	3.41247415211856e-09	14.589269662508	TLR8	up
NMNAT3	-2.27936176405493	6.60968886004687	-9.54731094598489	9.19427715969687e-11	3.48225895922592e-09	14.5669917635815	NMNAT3	down
CXCL8	6.47285849273726	7.97455077587533	9.5414626798828	9.32724940962539e-11	3.51792956268692e-09	14.5526969289654	CXCL8	up
CDHR1	-4.68032445747889	6.73057780428701	-9.47787036550931	1.09065629916809e-10	3.95374037594343e-09	14.3969600727934	CDHR1	down
HRASLS	-3.63694605772579	4.78184765300735	-9.4661677094525	1.12257339046407e-10	4.05290063715718e-09	14.3682407380361	HRASLS	down
PI3	5.81019364771023	10.9770919463668	9.45295515887146	1.15975751955649e-10	4.13030208661892e-09	14.3357937065042	PI3	up
C1QC	2.00125204058437	9.67320775423573	9.44187343004427	1.1919140228915e-10	4.20078745805985e-09	14.3085612678508	C1QC	up
S100A9	4.43540268565816	12.5042155778755	9.42819182610718	1.23287473595734e-10	4.31943864591920e-09	14.27491692021	S100A9	up
CH25H	2.74421551414317	7.65193544604498	9.42614374957941	1.23912896772318e-10	4.3241653490957e-09	14.2698783278101	CH25H	up
HAVCR2	2.12404208416071	8.62931889994668	9.40477482184831	1.30634937320411e-10	4.4970317667102e-09	14.2172735257652	HAVCR2	up
TINCR	-2.5099022354096	7.28796867421878	-9.39249186821892	1.34666253241957e-10	4.59131795842011e-09	14.1870080904247	TINCR	down
BMP7	-2.26083215511685	7.0961009293379	-9.34999875758393	1.49619742552616e-10	4.9956682085754e-09	14.082146827084	BMP7	down
EPHB6	-2.5213988608292	8.06946817515229	-9.22499911449787	2.04224684653263e-10	6.51282418940021e-09	13.7722676114666	EPHB6	down
SLAMF8	2.00647381559921	6.49341826291489	9.18294661253321	2.26864049209112e-10	7.1013046016282e-09	13.6675437157196	SLAMF8	up
CEMIP	3.75836711271747	8.88582685799686	9.181600627126	2.27629589723909e-10	7.10612372981686e-09	13.6641878539027	CEMIP	up
MS4A4A	2.32262494447732	7.42796251715273	9.17299232461447	2.32588407833637e-10	7.18516154495459e-09	13.6427195354018	MS4A4A	up
IL20RA	-2.02225014892778	6.28700860234239	-9.17170953018928	2.33336748597062e-10	7.19576504397501e-09	13.6395195088594	IL20RA	down
HS3ST3A1	2.2855433098835	6.11506404896844	9.15328222508045	2.44362033617527e-10	7.4580804177803e-09	13.5935267603608	HS3ST3A1	up
RRM2	2.88862738957908	6.67986354579494	9.15145185013809	2.45485815552652e-10	7.46999966115469e-09	13.5889558272745	RRM2	up
CD207	-4.18943918172345	6.24197361816139	-9.148732134272	2.4716537233178e-10	7.49214762581811e-09	13.5821631403191	CD207	down
KMO	2.68532571715039	4.29283589139218	9.13547866661566	2.55519484366013e-10	7.71903503536307e-09	13.5490473984594	KMO	up
GPR65	2.451247718041	6.0859922795718	9.12299391419073	2.63652719208996e-10	7.92430330170795e-09	13.517830783192	GPR65	up
KY	-2.81834042208742	3.15412470109127	-9.11816307149649	2.66870273786767e-10	7.9804994499568e-09	13.5057462177543	KY	down
FGFR3	-3.25582029198404	10.5675204315542	-9.11365837216939	2.69906717199159e-10	8.05773616404817e-09	13.4944746860354	FGFR3	down
CYBB	2.36078758278742	8.80170424100136	9.09382178188271	2.83703163603215e-10	8.34340942894687e-09	13.4448076650498	CYBB	up
FCER1G	2.14459087350162	9.76953385369416	9.03551682915397	3.28571943820019e-10	9.50557563204397e-09	13.2985171785288	FCER1G	up
NETO2	2.15259048333345	7.07887137798589	8.99266026777745	3.66121157093622e-10	1.03221973117475e-08	13.1906967487176	NETO2	up
FGFBP2	-3.0333637855626	7.15031619331452	-8.9788078380016	3.79172700983791e-10	1.06401969787916e-08	13.1557935659623	FGFBP2	down
FCGR1B	3.53739703904812	5.51776654444312	8.97018493768681	3.87535892953594e-10	1.07896552767001e-08	13.1340539593397	FCGR1B	up
C1QB	2.24362461281184	10.1158015628165	8.92691275449152	4.3243755669096e-10	1.17812704286833e-08	13.0248081976689	C1QB	up
NCAPG	2.02626005302434	6.83872029726954	8.90979443342958	4.51635131958197e-10	1.21567622073549e-08	12.9815218891941	NCAPG	up
CTSL	2.24343220160398	11.6998531952833	8.87945755372673	4.87820126695528e-10	1.29523900007364e-08	12.904714352401	CTSL	up
DEPDC1	2.44507157802224	5.08484999611868	8.82946564397112	5.54028279222513e-10	1.44087911037035e-08	12.7778762245041	DEPDC1	up
SCG5	2.86168730708683	7.08350797315271	8.82190553356972	5.64810687280162e-10	1.46249741081013e-08	12.7586659646835	SCG5	up
SELL	3.03149699113197	6.49744365424056	8.81303406917025	5.77736776183253e-10	1.49161894699755e-08	12.7361138620908	SELL	up
GPRIN3	2.15916481947156	4.2707698891702	8.80746924724935	5.85998575631392e-10	1.50856415926673e-08	12.721962220216	GPRIN3	up
C5AR1	2.89345871251571	6.19806552853911	8.79261629941056	6.08645127164602e-10	1.55783334204969e-08	12.6841702347749	C5AR1	up
GAN	-2.55396223292758	7.77904727809829	-8.76441460755547	6.54132881670069e-10	1.65754099530748e-08	12.6123330107188	GAN	down
NID2	2.15268050602565	7.48333457596849	8.73339579353041	7.08184763109052e-10	1.76678173414411e-08	12.5331981068077	NID2	up
POU2F3	-2.93615177089275	6.48428811736757	-8.72685656543169	7.20149303169018e-10	1.79159832943855e-08	12.5164990363476	POU2F3	down
SGCG	-3.11921789587539	4.5817602890388	-8.69099375436882	7.89530234321651e-10	1.93975457154294e-08	12.424816540071	SGCG	down
CHMP4C	-2.00482606397113	7.84730516402354	-8.68180054578402	8.0838904918695e-10	1.97788081001485e-08	12.4012869574794	CHMP4C	down
FCGR2A	2.30984776516667	7.82210876730914	8.67180557371716	8.29414379722559e-10	2.02097223964497e-08	12.3756926523742	FCGR2A	up
ADAM12	3.01148458017631	5.74321922615704	8.65635098866031	8.63028107495842e-10	2.08570996917669e-08	12.3360919007801	ADAM12	up
ADAMDEC1	3.39110397200394	6.305325793197	8.63031304849372	9.22834733507374e-10	2.21517748260696e-08	12.2693013004847	ADAMDEC1	up
EGR3	-2.12509552684153	7.64132588534772	-8.49961393959937	1.29349218907682e-09	2.92319360745186e-08	11.932698515826	EGR3	down
SERPINA12	-5.64124437860877	8.23334477152091	-8.48823891928489	1.33220628342732e-09	2.97660128459365e-08	11.9032977382938	SERPINA12	down
PHYHIP	-2.20489470089079	4.10948520999552	-8.47542864560103	1.37722159055143e-09	3.05032258266398e-08	11.8701671420943	PHYHIP	down
C3AR1	2.0041143865307	7.51312214307676	8.46603439056977	1.41121579701925e-09	3.11348793498645e-08	11.8458576773673	C3AR1	up
GDPD2	-3.05176155158665	5.07495729363041	-8.46209002144504	1.42574271078793e-09	3.13046573198096e-08	11.8356474378722	GDPD2	down
CCNB1	2.00227833409797	7.23010273031364	8.44039449813478	1.50841513271732e-09	3.28357573559531e-08	11.7794511725793	CCNB1	up
NHLH2	-2.32856569574117	2.78039668663951	-8.43765534757254	1.51919462084263e-09	3.30229029753607e-08	11.7723518210205	NHLH2	down
SERPINB4	8.03912443244881	8.35548177518726	8.42727673124849	1.56075518956165e-09	3.37147099417979e-08	11.7454436278796	SERPINB4	up
GJB2	2.22061531240626	12.442293960174	8.4161327540441	1.60667198879508e-09	3.45094492587267e-08	11.7165355973262	GJB2	up
PIK3C2G	-2.87740493842563	5.4524757335516	-8.41454916892725	1.61330766594862e-09	3.46101256887021e-08	11.7124263956099	PIK3C2G	down
TNFAIP6	2.42969774222894	8.20455115990679	8.40840416404182	1.63932253263863e-09	3.49571262272029e-08	11.6964778213068	TNFAIP6	up
SYT17	-2.56958121222598	3.84463362833874	-8.34991563727055	1.90938463313007e-09	3.9483584677869e-08	11.5444345159003	SYT17	down
MACROD2	-2.40292355832425	4.26983074664075	-8.33584797020844	1.98084797786067e-09	4.07714978339966e-08	11.5077993723206	MACROD2	down
HS3ST1	2.09249413837764	5.37015114380464	8.28510686950539	2.26204121548647e-09	4.51467843940294e-08	11.3754482062905	HS3ST1	up
LYPD6B	-3.42649730585057	7.145858824938	-8.27334915751862	2.332809616233e-09	4.61958720324936e-08	11.3447328635785	LYPD6B	down
SLITRK6	-2.29628742072156	3.91941653162914	-8.2286032821563	2.62339716084501e-09	5.120813600889e-08	11.2276796442937	SLITRK6	down
IL1B	3.67615668828749	6.48096115413286	8.21481000618118	2.72021165679507e-09	5.28655576144977e-08	11.1915457557722	IL1B	up
CYP39A1	-2.26734601353238	6.41980916112042	-8.20320347906565	2.80449244941549e-09	5.42660123953893e-08	11.1611217577613	CYP39A1	down
NSG1	-2.22801598041054	8.66619383569625	-8.18621898288746	2.93264420006706e-09	5.61342229803785e-08	11.1165698589643	NSG1	down
IGSF6	2.43156169847567	6.37875075453569	8.18324944473771	2.95565507489227e-09	5.63375231361435e-08	11.1087767428082	IGSF6	up
SERPINE2	2.31221562314531	10.8717792130596	8.18183929436759	2.96664658948627e-09	5.64162430689645e-08	11.1050756206427	SERPINE2	up
POPDC3	2.54563085041186	4.06853689949319	8.17811592895285	2.99586907520752e-09	5.68542974176401e-08	11.0953019598644	POPDC3	up
SERPINA1	2.73831129542614	7.5234139233342	8.1555196110004	3.17961125475811e-09	5.94520365455455e-08	11.0359501838081	SERPINA1	up
DKK2	-2.52062792514242	5.96019489298377	-8.11902159967155	3.50096871618245e-09	6.44082673739174e-08	10.9399484073602	DKK2	down
DSC2	2.7324923652313	7.16481506769128	8.11864491841079	3.50445232298187e-09	6.44082673739174e-08	10.9389567403297	DSC2	up
AIM2	2.31749209616061	5.58612907049965	8.11799618524635	3.51046018191677e-09	6.44082673739174e-08	10.9372488162741	AIM2	up
TNFRSF12A	2.03648953189511	8.69752317164781	8.11610022878445	3.5280786301639e-09	6.44762934624662e-08	10.932257017093	TNFRSF12A	up
DLG2	-3.57736930182647	4.39933798151509	-8.09625518940031	3.71798346732176e-09	6.74591831767481e-08	10.8799806918899	DLG2	down
SYT8	-2.95932519159272	4.21689892625377	-8.07330185280741	3.95065973076589e-09	7.11719764681485e-08	10.819455055299	SYT8	down
RAPGEFL1	-2.24534854113126	8.35684965236002	-8.05614944167652	4.13416691322873e-09	7.40274262900019e-08	10.7741830226221	RAPGEFL1	down
ST8SIA4	2.20606321524242	6.01204626158044	8.05241483075618	4.17525898756658e-09	7.46128022094015e-08	10.7643210496865	ST8SIA4	up
KLHL6	2.82593213681253	4.99686020488713	8.03197331895476	4.40765761023422e-09	7.76030099953048e-08	10.7103105572973	KLHL6	up
COL5A2	2.36955358881546	10.8863298693804	8.02269564960798	4.51743787383018e-09	7.92807562259748e-08	10.6857800457449	COL5A2	up
MCM10	2.21256577022155	5.69608214848236	8.01137347356194	4.65518885839031e-09	8.11483019544525e-08	10.655829355107	MCM10	up
MMP10	5.7112272658276	5.63924756774381	8.0039729657492	4.74752989065543e-09	8.25150425124388e-08	10.6362441428164	MMP10	up
PCSK2	-2.85857020811677	3.31901350240669	-7.97747205688184	5.09376466378359e-09	8.74208132587324e-08	10.5660549404902	PCSK2	down
MMP3	4.91491310590946	7.81222674095317	7.97361912335495	5.14620069990666e-09	8.80205758752365e-08	10.5558430257334	MMP3	up
ZNF204P	-2.37751739333466	4.28441627169881	-7.94731374068546	5.51918589594966e-09	9.32727230552548e-08	10.4860738815385	ZNF204P	down
FOSL1	2.4773367009564	4.6780526392318	7.94698581469503	5.52400521613061e-09	9.32727230552548e-08	10.4852035961078	FOSL1	up
IL7R	3.33103153070258	7.14804659553403	7.94110921312369	5.61109944506506e-09	9.43844312904268e-08	10.4696054055512	IL7R	up
SULF1	2.45552392038958	8.06091250406776	7.91122683960622	6.07607644128198e-09	1.00774365851066e-07	10.3902237506881	SULF1	up
ALPK2	2.25846934485179	6.79182639812144	7.88897239452312	6.44768086637632e-09	1.06243186669242e-07	10.3310348344347	ALPK2	up
PRR11	2.28328022067426	6.69603652812724	7.86336936047589	6.90391585400326e-09	1.12508492949229e-07	10.262865575759	PRR11	up
SLC2A3	2.2647519183859	9.27025038930536	7.86060547003978	6.95509174663171e-09	1.13238583588835e-07	10.2555018495945	SLC2A3	up
C1QTNF6	2.34109174624805	7.54424945282869	7.85393499004268	7.08019677893131e-09	1.14959355927017e-07	10.2377261505148	C1QTNF6	up
PI15	2.97008700072301	7.01938907753666	7.81713482319524	7.81271062195899e-09	1.25024485385457e-07	10.139563648273	PI15	up
PLSCR1	2.17035567827375	7.67271596316028	7.81333350941804	7.89264149552842e-09	1.25963154434026e-07	10.129414578966	PLSCR1	up
S100A8	3.37040787241577	13.0617304355089	7.80243389233736	8.12647142669357e-09	1.28769412981586e-07	10.1003042674061	S100A8	up
LILRB2	2.88333174861155	6.41445331660511	7.79172398059843	8.36309521684763e-09	1.31977389860239e-07	10.0716867813765	LILRB2	up
LILRB4	2.33557222683265	5.86208445297503	7.78904228102674	8.42343355176472e-09	1.32646675691486e-07	10.0645189860058	LILRB4	up
SORD	-2.03317331431584	6.16921201720208	-7.77235828618981	8.80889865056949e-09	1.37497773928002e-07	10.0199058293621	SORD	down
PTHLH	3.94153537625305	5.40955284949706	7.76739480444102	8.92700080993407e-09	1.3885316583788e-07	10.0066270409134	PTHLH	up
POF1B	-3.20222834966648	9.00367403843161	-7.65757925239401	1.19950437758872e-08	1.78598459841646e-07	9.71209397507228	POF1B	down
CYP2J2	-2.5046276419276	6.52379679835285	-7.64914365956429	1.22710813452591e-08	1.81491438747575e-07	9.68941071403696	CYP2J2	down
KCNK7	-2.846861505364	7.24379233616987	-7.60856835503911	1.3691831762369e-08	1.99350825897509e-07	9.580188743117	KCNK7	down
CXCL1	4.07883355988183	6.85986882934687	7.59860979543159	1.40653924740722e-08	2.03787574646773e-07	9.55335292173453	CXCL1	up
CLDN1	-2.09629339238564	11.3451394448911	-7.58524669389639	1.45829930647366e-08	2.10428680592134e-07	9.51732481370044	CLDN1	down
MLANA	-3.8108683063407	6.6617345500369	-7.5719914920661	1.51155420838232e-08	2.17390869920912e-07	9.48156740137553	MLANA	down
C1QTNF7	-2.12762907224605	4.83795210608616	-7.50813078862352	1.79719494320709e-08	2.50577502167877e-07	9.30901568289599	C1QTNF7	down
CLC	3.03563672849922	6.11703334484019	7.48063549611094	1.93652665781244e-08	2.66471401910921e-07	9.23458157190728	CLC	up
TGM3	-3.46343349534259	7.32906557245954	-7.47489088447405	1.96699618796546e-08	2.70222376541613e-07	9.21901930190327	TGM3	down
CLEC7A	2.09659957929872	5.35556318384059	7.47410792936662	1.97118653150992e-08	2.70588766299928e-07	9.2168979750505	CLEC7A	up
GLUL	2.61559046982963	5.40010155882247	7.45961945574589	2.05038545849724e-08	2.78447988526656e-07	9.17763078214293	GLUL	up
SPP1	5.29295441247031	8.23514601653041	7.45098952041534	2.09908769500111e-08	2.83544446587869e-07	9.15423051021705	SPP1	up
CXCR4	2.71478114199876	7.36847335852088	7.43063819200517	2.21864324946805e-08	2.98107110743578e-07	9.0990146968491	CXCR4	up
FPR1	3.32064820179647	7.48316367711956	7.40127845323103	2.4034167152678e-08	3.18358621277419e-07	9.0192773475131	FPR1	up
GSTA3	-2.5897057213994	5.20264576557891	-7.39358046394602	2.45439911827598e-08	3.24627636172273e-07	8.99835491444704	GSTA3	down
CXCL13	4.9411113150279	5.33296911771484	7.38178755780519	2.53463958287375e-08	3.34245010472059e-07	8.96629030309534	CXCL13	up
HS3ST6	-3.05686226083866	5.60281925722505	-7.3564209003153	2.7163834468153e-08	3.55310155859942e-07	8.89726767536517	HS3ST6	down
DAPL1	-2.43856352738094	10.1562296757826	-7.33719739610122	2.86288202998686e-08	3.70381453012794e-07	8.84491411536656	DAPL1	down
IFI44	2.36020838129806	8.84019622279018	7.33294689858041	2.8963424195911e-08	3.74028437742547e-07	8.83333286963804	IFI44	up
IGF2BP3	2.53433136954724	4.34089020932195	7.3222737865369	2.98212289256789e-08	3.82189386296418e-07	8.80424349108133	IGF2BP3	up
S100A12	4.67398481366379	6.35211530225168	7.26113987851435	3.52561779956515e-08	4.41024992772364e-07	8.63738981550005	S100A12	up
CCDC102B	2.25560246814533	3.91069288533438	7.19346048654037	4.24558368931088e-08	5.16182772575148e-07	8.45221260037362	CCDC102B	up
ERO1A	2.01312003596361	8.60070974053048	7.18106310225643	4.39282247602016e-08	5.32262657855021e-07	8.41824069636363	ERO1A	up
GPR18	2.16610748036181	3.76392266541816	7.17848653169162	4.42406769420876e-08	5.34589894232858e-07	8.4111782715307	GPR18	up
IFI6	2.40585738751901	9.95550333936894	7.17146043272832	4.51042116963499e-08	5.43284720408677e-07	8.39191615206338	IFI6	up
CGN	-2.01294378511372	7.23867660811984	-7.16727903200538	4.56262162276143e-08	5.47977335261063e-07	8.380450401436	CGN	down
HAS2	2.3429231183763	5.5871096461742	7.15664771347273	4.69811915911104e-08	5.61970980628211e-07	8.35129039331931	HAS2	up
OR51E1	2.16102212677858	4.32708090995334	7.1420576328654	4.89074228150144e-08	5.8187712757073e-07	8.31125340106751	OR51E1	up
CLDN8	-2.04896448592662	7.53137986875308	-7.12406149476895	5.13940647593573e-08	6.07798117390456e-07	8.26184005940413	CLDN8	down
RNASE2	3.27563740179663	5.46237209133346	7.10496627483402	5.41729967901721e-08	6.35584505933835e-07	8.20937322519171	RNASE2	up
MFSD2A	-2.58658582042938	5.61338254299014	-7.10008746250548	5.49071346334381e-08	6.41978960848257e-07	8.19596213398163	MFSD2A	down
CR1	2.62397041453153	3.74218414349852	7.0772304369811	5.84832003376093e-08	6.74131789485369e-07	8.1331001661302	CR1	up
FABP7	-5.42964299256621	8.09957337074407	-7.07600636515883	5.86812411132188e-08	6.75100314698255e-07	8.12973222959292	FABP7	down
OAS2	2.61614487195175	8.23015937140528	7.05735420770674	6.17844556787323e-08	7.01774779426072e-07	8.07839398983129	OAS2	up
LIPG	3.29487788053237	6.1613750615431	7.04195907409604	6.44707965738286e-08	7.27107783835503e-07	8.03599461941743	LIPG	up
SERPINB3	4.82759488692661	8.75337377674331	7.03555855073595	6.5622204503392e-08	7.37751404173261e-07	8.01836026708214	SERPINB3	up
IL37	-4.91981944291635	7.76724930563962	-7.03188654746659	6.6292157426644e-08	7.42586517699987e-07	8.00824157251941	IL37	down
OCA2	-3.07210444160531	4.63251363057965	-7.01168042120947	7.01047505127104e-08	7.78294177098297e-07	7.95253746729883	OCA2	down
CCL8	3.28557397287713	8.75603322136962	6.99040482147563	7.43597258651788e-08	8.16108001609229e-07	7.89384244103947	CCL8	up
RORA	-3.06528075932462	8.20726301813075	-6.98890902954867	7.4668542963578e-08	8.1777943253545e-07	7.88971422232143	RORA	down
PLA2G7	2.46742964877432	8.17158572512289	6.98840636999621	7.47726121506753e-08	8.18352378085302e-07	7.88832689001288	PLA2G7	up
IL20RB	-2.19061747579274	9.67089183372899	-6.98103843119952	7.63150252676995e-08	8.33692370129242e-07	7.86798872591864	IL20RB	down
C5orf46	-2.52490228652544	10.3287387531995	-6.95116867903306	8.2905537161975e-08	8.93057038573779e-07	7.78548457867662	C5orf46	down
UPK1A	-2.70687920874657	5.19568535428394	-6.91770888246527	9.09760280829978e-08	9.67089878419085e-07	7.69296452256624	UPK1A	down
KRT77	-2.71062438699244	9.47877948702118	-6.91284179049438	9.22145411142605e-08	9.77606894393387e-07	7.67949777770743	KRT77	down
WISP1	2.68874659531085	6.29710902238563	6.89463544396314	9.70008425660115e-08	1.01954199201187e-06	7.6291032641682	WISP1	up
MMP9	2.5381363576016	9.25628915842523	6.79244194745643	1.2894073722457e-07	1.29326612948618e-06	7.34567740647149	MMP9	up
TGM2	2.03423741788038	6.38018598556662	6.77694180664428	1.34641031755893e-07	1.33834843149408e-06	7.3026080099559	TGM2	up
AADAC	-3.42035671760202	5.27394817531018	-6.75783359630523	1.42020659463993e-07	1.39917524906207e-06	7.24948439363139	AADAC	down
TPPP	-2.46743483667796	5.0840531013016	-6.70794380453554	1.63277681852899e-07	1.57283159585306e-06	7.11063644170075	TPPP	down
ISG15	2.76900042865394	9.55356207411196	6.69381235672563	1.69864697847493e-07	1.62658039238007e-06	7.0712692377725	ISG15	up
KRT6A	2.67612984470037	12.9062679211446	6.63505576056716	2.00264628766892e-07	1.87802548517013e-06	6.90740985228343	KRT6A	up
TYRP1	-3.93736009795675	8.31577268263283	-6.59052523552132	2.26925187867899e-07	2.09722794594042e-06	6.78303924176524	TYRP1	down
TSPAN8	-2.71192675819955	8.42058309405403	-6.56333556799857	2.44940905791368e-07	2.24388102608152e-06	6.7070242546756	TSPAN8	down
CXCL6	4.16629582061841	4.77343208457508	6.46150624536575	3.26258899986459e-07	2.84643263283864e-06	6.42184346295525	CXCL6	up
RSPH1	-2.20039073167909	3.50122985242192	-6.45756336028948	3.29906311993073e-07	2.87401952914809e-06	6.41078594217778	RSPH1	down
IL4I1	2.44427404222424	5.63924170979419	6.45593646811422	3.31423267385383e-07	2.88299289841653e-06	6.40622312626362	IL4I1	up
CYP19A1	2.60630124459027	5.18279249011234	6.44032486710166	3.46343018843292e-07	2.98355530732948e-06	6.36242902885598	CYP19A1	up
CD1D	2.20678447553869	4.49344947192665	6.43815796128894	3.48466847261703e-07	2.99894215499498e-06	6.35634901518185	CD1D	up
FBXL16	-2.27320650519486	6.47276711648161	-6.4323263861483	3.54248066780311e-07	3.0442711225054e-06	6.33998486408938	FBXL16	down
IL6	3.26747610089226	6.07305798058114	6.41513123233811	3.71865024680231e-07	3.1665572547435e-06	6.29171936128833	IL6	up
KRT6B	2.26540658384038	12.7112239955172	6.41390969233856	3.73149691833417e-07	3.16838335374617e-06	6.28828981797165	KRT6B	up
ATP13A5	-2.33302642306573	3.7580953603569	-6.39372906446317	3.95033886956167e-07	3.32558622464568e-06	6.23161688069892	ATP13A5	down
TNNI2	-2.23031723223951	5.09492727727241	-6.39251513081783	3.96390893091581e-07	3.32898162317742e-06	6.22820693345433	TNNI2	down
PRSS12	-2.23137055153965	5.27993192877317	-6.39236264815033	3.96561679594855e-07	3.32898162317742e-06	6.22777860169263	PRSS12	down
FBN2	2.14409585225316	5.3649365293254	6.38857727999182	4.00825340520108e-07	3.36000968553972e-06	6.21714480589017	FBN2	up
TLR7	2.05915430058712	6.15860409228287	6.38807934761308	4.01389622612189e-07	3.36071865569843e-06	6.21574595084879	TLR7	up
FCN1	2.5733444213584	7.90283467283781	6.35693635414711	4.38324364183761e-07	3.63829704719446e-06	6.1282224604322	FCN1	up
SOX6	-2.41907465628627	3.88039751069353	-6.34784086447028	4.49745528005489e-07	3.72092678805845e-06	6.1026487507178	SOX6	down
CCL4	2.3110482685378	3.85179468164468	6.33539607232984	4.65860824051573e-07	3.83638656357352e-06	6.06764920577505	CCL4	up
ADGRF4	-2.39227113550579	5.91473907377216	-6.2728127085727	5.56186503450253e-07	4.5132667248912e-06	5.89149348350405	ADGRF4	down
OLR1	2.65516526549542	4.43809604047559	6.26144982133264	5.7439112472805e-07	4.63347390942069e-06	5.85948433574802	OLR1	up
CCRL2	2.00540509285483	4.98446127716846	6.25393518426461	5.86759535875056e-07	4.71184884075435e-06	5.8383114689981	CCRL2	up
MAB21L3	-2.058767491093	4.2351340113006	-6.23137341456935	6.25532540139413e-07	4.97151432236975e-06	5.77472273637372	MAB21L3	down
SCIN	-2.59093990313053	4.58259055175399	-6.21210684469135	6.60683044589279e-07	5.21587240935083e-06	5.7203981760074	SCIN	down
PSAPL1	-2.4829446088144	8.73041515371254	-6.18810658483731	7.07270491444181e-07	5.52716486560624e-06	5.65269732001255	PSAPL1	down
BTBD16	-3.39048596189033	4.57553217474834	-6.1736572933644	7.36902000020408e-07	5.71597826478712e-06	5.6119230071881	BTBD16	down
PTX3	2.80893760169373	4.88399944330818	6.16583106792603	7.53470858124879e-07	5.82161933574259e-06	5.58983357877539	PTX3	up
SCEL	-2.64746428788195	9.07256939277862	-6.15722380868017	7.72127351521569e-07	5.9476574783511e-06	5.56553594249946	SCEL	down
STAT1	2.23143129642098	9.17213229188894	6.15574049138705	7.75389218931149e-07	5.96244099388485e-06	5.56134825716814	STAT1	up
ALOX12	-2.50324761402144	5.39497897774455	-6.15183053049023	7.84054092792121e-07	6.00826266189234e-06	5.55030914638522	ALOX12	down
WNT4	-2.34052740507022	7.16173188919937	-6.13939969917907	8.12256016000329e-07	6.18700841004024e-06	5.51520753264883	WNT4	down
ALDH1A3	2.9262256427039	9.36913584321156	6.13887470650959	8.13469324726285e-07	6.19359434852679e-06	5.51372490707811	ALDH1A3	up
LRRC15	2.12257407608881	7.82923374334084	6.1191624687945	8.60373074044247e-07	6.50866015018851e-06	5.45804567854499	LRRC15	up
DGAT2	-2.05428461817166	7.88336146602741	-6.06811366079366	9.94911152462192e-07	7.38271753552669e-06	5.31376429239655	DGAT2	down
LCE2B	-4.58330031726341	10.5832159180594	-6.06007080400585	1.01796259211977e-06	7.52382033119162e-06	5.29102117490988	LCE2B	down
MPP7	-2.51158309626276	4.83645349505644	-6.05996995308354	1.01825502877806e-06	7.52382033119162e-06	5.29073597572004	MPP7	down
SERPINB9	2.18149781745171	5.59048960460224	6.03277781428776	1.10027371737726e-06	8.02305502535805e-06	5.21382180039521	SERPINB9	up
SPINK6	4.01418718935177	5.25249153422415	6.02066759716268	1.13891291785151e-06	8.26409728749849e-06	5.17955699065391	SPINK6	up
WNT16	-2.42544195936758	4.54169984573922	-6.01052879227684	1.17231134480544e-06	8.47183336768875e-06	5.1508652678443	WNT16	down
GPRIN2	-2.3372130546913	6.06804526635145	-6.00193462220159	1.20139293371711e-06	8.6398148508571e-06	5.12654129096908	GPRIN2	down
LCE1B	-4.38351717032277	10.4875190019921	-6.00064167203659	1.20583055188371e-06	8.66471201177604e-06	5.12288160239809	LCE1B	down
SLC14A1	-2.03621867606521	5.16378255197026	-5.92190041408022	1.50964976922731e-06	1.04872541457899e-05	4.8998800499417	SLC14A1	down
CCR7	2.17374112642352	6.36367236395249	5.90953852622404	1.56390450869569e-06	1.0817615182228e-05	4.86484918133784	CCR7	up
CGAS	2.0877866092044	3.78889189910183	5.81205661477863	2.06653970466617e-06	1.38465987748521e-05	4.58843301968285	CGAS	up
AZGP1	-2.13081851261192	9.08572952765726	-5.81193062132293	2.06728480273083e-06	1.38465987748521e-05	4.5880755753227	AZGP1	down
RNF43	-2.04853568651686	4.71385389777084	-5.78733435921451	2.21803897262455e-06	1.47066167490593e-05	4.51828780199843	RNF43	down
CAMSAP3	-2.26511883955	5.43985284657815	-5.77601908752361	2.29105694210233e-06	1.51005730844392e-05	4.48617747040368	CAMSAP3	down
BEST2	-2.01775737254257	3.94537780640231	-5.73492845524575	2.57713689348754e-06	1.67377267418717e-05	4.36954603909719	BEST2	down
AADACL2	-4.10180591498247	7.89902602955323	-5.73193137540344	2.59935680969227e-06	1.68512317556802e-05	4.36103771400101	AADACL2	down
IL1RL1	2.78093144236148	4.91586266895165	5.69665547676626	2.87581397191826e-06	1.84149544279683e-05	4.2608808727328	IL1RL1	up
KCTD4	-2.09338763966786	3.53550301163311	-5.66197063954524	3.17643036903279e-06	2.00152297428625e-05	4.16238121405169	KCTD4	down
CMPK2	2.61792954473838	5.43673073103017	5.63880126495175	3.39462959208404e-06	2.11977596581949e-05	4.09657394346423	CMPK2	up
WDR72	-2.38189996527337	6.45566446730222	-5.61028741417034	3.68392829846511e-06	2.27307079570838e-05	4.0155780603077	WDR72	down
GBP5	2.18172419171438	6.13887592374725	5.60907835584312	3.69672795330815e-06	2.28003398036849e-05	4.01214344548098	GBP5	up
CD274	2.18701762981064	3.44075018051514	5.58973503419725	3.90768162067718e-06	2.3930440673346e-05	3.95719240688979	CD274	up
CYP4B1	-2.68908862571429	5.67253047527335	-5.57847970147615	4.03594636333418e-06	2.45767964524871e-05	3.92521657466729	CYP4B1	down
DSG1	-2.15569704826625	10.9305458574414	-5.56435249078509	4.20293439205645e-06	2.54540482802928e-05	3.88508069736641	DSG1	down
TYR	-2.61638775813384	6.55208640062503	-5.56047021380563	4.25002639560859e-06	2.57041943701721e-05	3.8740508194622	TYR	down
LILRA5	2.46491183957064	5.61960433787839	5.53576380624826	4.56237016213166e-06	2.73095247705695e-05	3.80385627748644	LILRA5	up
OAS1	2.11519638301437	7.47341978910338	5.51690463471069	4.8162006740724e-06	2.87250046348022e-05	3.75027340961189	OAS1	up
TMPRSS11D	3.98955198706035	6.10523312412615	5.5029791417266	5.01267377519464e-06	2.97494568221792e-05	3.71070791612119	TMPRSS11D	up
RGS1	2.0930301816163	7.33377747906293	5.50193580453119	5.02771370952887e-06	2.98137005087098e-05	3.70774355792224	RGS1	up
AGR3	-2.1401658661692	3.21918674931778	-5.47240563631866	5.47268276537193e-06	3.20723404689217e-05	3.62384228901811	AGR3	down
ZBTB16	-2.31561887441145	6.3254406304889	-5.44272392681387	5.95972439580845e-06	3.45504518416271e-05	3.53951345231169	ZBTB16	down
ISL1	-2.0219448820567	3.3114895355589	-5.42959848030474	6.18872691026133e-06	3.57497093030803e-05	3.50222431114943	ISL1	down
AQP5	-2.03617521499029	7.1028952262764	-5.38928237220704	6.94873799501821e-06	3.94598570989477e-05	3.38769622906305	AQP5	down
CYP4F12	-3.08789026754462	6.1464684335307	-5.38229977656498	7.08956215468687e-06	4.01696626965559e-05	3.36786215080839	CYP4F12	down
S100A7	3.88890222922543	11.9159350494649	5.36965835552164	7.35182307356984e-06	4.14309750177097e-05	3.33195573188575	S100A7	up
PTPRC	2.12577251689635	6.19725402804891	5.34929573562925	7.7948477986442e-06	4.37195710285181e-05	3.27412288901532	PTPRC	up
OASL	2.27752460679482	6.16470551007883	5.32766756296761	8.29471102091259e-06	4.6115477891853e-05	3.2127029035565	OASL	up
CXCL10	3.12933441011355	7.99296799924508	5.29608579521624	9.08280358866746e-06	4.99662465153927e-05	3.12303207400758	CXCL10	up
PCP4	-2.09750802901331	8.23526747302868	-5.28716464916036	9.31869594875478e-06	5.1104660740269e-05	3.09770579477008	PCP4	down
MS4A6E	2.15465037159671	3.21730006879883	5.25588294544092	1.01953221244843e-05	5.52301027438899e-05	3.00891464414484	MS4A6E	up
LTF	2.71528056723623	7.45776793095265	5.25446942939091	1.02368257055361e-05	5.54152921407551e-05	3.00490303932418	LTF	up
KLK6	4.18951267020842	9.93267931777108	5.23668775860721	1.07735889807775e-05	5.79561662827227e-05	2.95444261156976	KLK6	up
CYP27B1	2.17319021415199	4.97205475023457	5.20116232113207	1.19316968418669e-05	6.34179326756677e-05	2.85365639506646	CYP27B1	up
RSAD2	3.11998291307482	5.70716835324844	5.17679612619108	1.27971652461077e-05	6.74728543385607e-05	2.78455209552622	RSAD2	up
PIP	-3.06058714965757	11.270245209456	-5.11897521421453	1.51102351641244e-05	7.7978822550942e-05	2.62065317991934	PIP	down
LCN2	3.5388156415047	9.97699504531473	5.08970582008658	1.64358046505736e-05	8.36770415615185e-05	2.53773755752386	LCN2	up
NLRC4	2.05720038166892	4.13367130104204	5.06323453717741	1.77343089998794e-05	8.95945764405172e-05	2.46278151481054	NLRC4	up
SCGB2A1	-2.45444549398581	6.16000157304458	-5.0593754224703	1.79319742632103e-05	9.04131872941825e-05	2.45185680564842	SCGB2A1	down
NMRAL2P	-2.45386475251214	4.99740317811029	-5.04159143891558	1.8871658619373e-05	9.46139633237153e-05	2.40152182464556	NMRAL2P	down
SPRR3	4.86253374319043	5.76647407101337	5.03838208165454	1.90463955535247e-05	9.53017251316222e-05	2.39243988941763	SPRR3	up
SOCS3	2.65057024669436	6.83104971419699	5.02052080565359	2.00487671529673e-05	9.9699398358947e-05	2.34190522010171	SOCS3	up
MMP11	2.37184491536798	7.67502911566595	5.01858330103493	2.0160613844465e-05	0.000100177411571341	2.33642447131624	MMP11	up
PSORS1C2	-3.158556020541	7.87987632829259	-5.01447813798379	2.03996532307468e-05	0.000101189343853045	2.32481258567888	PSORS1C2	down
LGR5	-2.23631824516742	5.05646931916802	-4.99455236080308	2.16006668113601e-05	0.000106315501404874	2.26846349002896	LGR5	down
CLEC4G	2.04590040285014	6.19777417590212	4.99156633784663	2.17866214782222e-05	0.00010711202804253	2.26002107170541	CLEC4G	up
SP5	-2.03263067576379	4.36042775043194	-4.97368073488451	2.29343273803709e-05	0.000111918257488332	2.20946360057763	SP5	down
FLG2	-4.34110654668159	10.7144867630459	-4.93758503194083	2.54372678180453e-05	0.000122185556585165	2.10748961344576	FLG2	down
CXCL2	3.15401130155174	5.98140306920812	4.85732406746287	3.20204393930623e-05	0.000148973039533516	1.88105005028537	CXCL2	up
SLURP1	-4.49152317332354	9.39346699492247	-4.8549013598279	3.22435503130241e-05	0.000149932508955562	1.87422195912978	SLURP1	down
IDO1	2.19533310805234	6.34753846728753	4.85321672617531	3.23996018799248e-05	0.000150500556535854	1.8694742920859	IDO1	up
SLC1A6	-2.60667952790984	4.56649458969521	-4.83078505401418	3.45505356141043e-05	0.000159656910539369	1.80627734307504	SLC1A6	down
COL22A1	2.02254773270333	3.72626850403309	4.81025263746356	3.66435809029376e-05	0.000167722092769307	1.74846536634867	COL22A1	up
ETV7	-2.12555861445142	5.15347485271104	-4.7623955564839	4.20242640375526e-05	0.000189461168045444	1.61385039911328	ETV7	down
MX1	2.02188745464753	10.037298283392	4.72995093255449	4.61116180208106e-05	0.000206265593277174	1.52270074080761	MX1	up
ACER1	-2.58535859051208	6.68075966792809	-4.71835262972175	4.76666185545446e-05	0.000212199409643399	1.49013967705556	ACER1	down
ATP1A2	-2.28561613033622	5.0074771172392	-4.69477110590671	5.09905753880392e-05	0.000225141832119747	1.42397578546132	ATP1A2	down
SCGB1D2	-2.66203531444591	10.3342600499395	-4.67908960621092	5.33273356561838e-05	0.000234352662855219	1.38000697743988	SCGB1D2	down
FPR2	2.11095103751713	3.93904557199617	4.66124777322437	5.61154745879161e-05	0.000245572597956431	1.33001043932412	FPR2	up
CXCL5	3.75658789453119	4.58062801736578	4.65431976952286	5.72366795935781e-05	0.000249802245607058	1.3106053739078	CXCL5	up
KDELR3	2.02771992107437	7.04389273220605	4.64870017113131	5.81624377891024e-05	0.000253061319971482	1.29486870484924	KDELR3	up
GBP6	2.95354081920208	6.00269355114342	4.62619612417385	6.20208812171197e-05	0.000267787290486072	1.23188308537523	GBP6	up
MMP13	3.10098938556255	4.64288216496556	4.62152500321019	6.28530327700806e-05	0.000270919296553007	1.21881598310488	MMP13	up
MUC15	-2.15083586137625	7.41528077848368	-4.59558696210796	6.76792808180806e-05	0.000289060494236087	1.14629924504206	MUC15	down
CA6	-2.36888687100414	7.7076015309423	-4.58541645485828	6.9670387304455e-05	0.000296562446606526	1.11788510299338	CA6	down
FAM83A	2.24350396390897	6.84657567511332	4.57109239912139	7.25734447412825e-05	0.000307153228243841	1.07788664031377	FAM83A	up
NPTX1	-2.21410786176852	4.28406328579563	-4.55713720769146	7.55169087139124e-05	0.000318019641888389	1.03894081494316	NPTX1	down
COL10A1	2.81239002646153	5.78579086933017	4.54453711913721	7.82759599038602e-05	0.000327696411918989	1.00379630458916	COL10A1	up
IL24	2.0479594037792	5.16545999597119	4.5426383096315	7.87003096205429e-05	0.000329317691352109	0.998501719788396	IL24	up
CORIN	-2.22914887385621	7.24398491904086	-4.53632219951008	8.01283038432746e-05	0.0003345837003216	0.980893156140744	CORIN	down
TFPI2	2.33583428712674	4.58238326645315	4.52688922600926	8.23088795472051e-05	0.000342240783566715	0.954604070452086	TFPI2	up
DMKN	-2.21870338012629	11.3626637754838	-4.4857203464744	9.25339012895875e-05	0.000379515051629403	0.839997236673152	DMKN	down
MSMB	-2.9572490097001	5.79390562475468	-4.46095922640123	9.92788419793357e-05	0.00040299133228495	0.771170313511378	MSMB	down
KRT16	2.29634059811218	12.1959443531858	4.456111060961	0.000100655306268212	0.00040764710561839	0.75770355223472	KRT16	up
IL1F10	-2.38274072621877	6.23354022415325	-4.45038557703507	0.000102305169859615	0.000413292411238648	0.741803872738279	IL1F10	down
TFEC	2.28048009459684	4.64233236311457	4.36998589557373	0.000128501144916896	0.000505104190564023	0.519009470576472	TFEC	up
MUC7	-2.61809470540351	4.32224199915359	-4.35269210253976	0.000134948206103868	0.000527179455690125	0.471207666033578	MUC7	down
CCL11	2.1173290834753	3.36522987235419	4.31648744703791	0.00014949640060855	0.000577283600871667	0.371279883303884	CCL11	up
PPP2R2C	-2.18248031751526	8.06161159474565	-4.30258248544147	0.000155485957138028	0.000597942640537516	0.33295473665005	PPP2R2C	down
GALNT5	2.05108096001348	4.63516063605834	4.29324939938361	0.000159638249260221	0.000612081164176075	0.307247757706108	GALNT5	up
SERPINA3	2.2221885960802	9.74411766649431	4.28516556991367	0.000163322953950858	0.000624699748283612	0.284992926296387	SERPINA3	up
HOPX	-2.61875034287214	10.4933010781153	-4.27201970595918	0.000169494757657604	0.000646219227360381	0.248824735633298	HOPX	down
ADH1B	-2.64434712149108	7.38197482859698	-4.22253201773291	0.000194858440668933	0.000730225840000477	0.112924981726699	ADH1B	down
CCNA1	3.23028600855793	4.18642665010177	4.21658456645561	0.000198147680501646	0.000741926064239194	0.0966203340433642	CCNA1	up
KRT13	3.72297564166901	4.19590246788212	4.19968213581081	0.000207796821679989	0.00077349013904058	0.0503165713687457	KRT13	up
MATN4	-2.3039528246403	4.70695624374578	-4.18792283710083	0.000214781113619894	0.000795653163968755	0.0181317951567559	MATN4	down
RHCG	2.0797194045038	6.97432236439208	4.10084937821354	0.000274194003143166	0.000983951058713441	-0.219402061647353	RHCG	up
KRT1	-3.66457606169488	12.254011119187	-4.07251497220984	0.000296805876405792	0.00105506559587674	-0.296387450585786	KRT1	down
CXCL9	2.01305162465218	7.21874269835576	4.0317138693199	0.00033261260505166	0.00116670570764862	-0.406964303130184	CXCL9	up
COL11A1	2.63801967440972	5.41227956271286	4.02908040303164	0.000335063946802538	0.0011746084245221	-0.414089730062647	COL11A1	up
LYNX1	-2.54335631611279	8.90901658529005	-3.99432308246891	0.000369124864092902	0.00127911918862314	-0.507997876627741	LYNX1	down
GCNT3	2.92751562216035	5.00088511436053	3.93735635525131	0.000432417908509755	0.00147222195450888	-0.661351542249293	GCNT3	up
BPIFC	-2.20879482205573	7.82654801475089	-3.72020069662022	0.000786344397335872	0.00248361229194116	-1.23894868867129	BPIFC	down
CXCL3	2.1772924576072	4.72845348937228	3.7032147590881	0.000823683139823706	0.00258636797113107	-1.2836230595165	CXCL3	up
BCL2A1	2.25687189564416	5.06766227569783	3.64873059745014	0.000955448509354198	0.00293982883624781	-1.42638722111013	BCL2A1	up
ALOX15B	-2.13667976272612	7.27440433569124	-3.6267231238933	0.00101428544783383	0.00310152391287181	-1.48381691598134	ALOX15B	down
IGFL1	2.49787030029997	5.601016737303	3.62265229272973	0.00102554742739468	0.00313164843610311	-1.49442476956633	IGFL1	up
KRT73	-2.48599862656724	6.03919047549432	-3.6007818411982	0.00108815871927661	0.00329677013994721	-1.55133301691347	KRT73	down
CDSN	-2.015369098918	9.79004645429019	-3.47679355940803	0.00151944547260134	0.00442893172461726	-1.8712387869679	CDSN	down
DCD	-2.34605662519695	13.0889256365704	-3.46175781678171	0.00158182358284753	0.00458935149192529	-1.90970625076262	DCD	down
ACSBG1	-2.45974809913668	7.27291204768966	-3.45411331319549	0.00161447826482385	0.00467296356820369	-1.92923591405185	ACSBG1	down
KLK13	2.52448035429929	7.56324228448145	3.44131127580656	0.00167062543717654	0.00481585842917347	-1.96189900723486	KLK13	up
ATP12A	2.08843829639212	7.52615416044581	3.40818897620768	0.00182476556754983	0.00520277861579256	-2.04615601049128	ATP12A	up
MMP12	2.67641504531856	4.72918369815861	3.4064447179088	0.00183325146065623	0.00522613476097522	-2.05058292877017	MMP12	up
SPRR1B	2.16704965095905	11.6476372117982	3.29512604202196	0.00246082694247415	0.00678858036638738	-2.33093743998147	SPRR1B	up
CXCL11	2.22766958841086	4.50631241568845	3.22983623555008	0.00291990683693182	0.00790042728780198	-2.49329918532521	CXCL11	up
AKR1B10	2.22174394036623	7.8132349434668	3.20997261492008	0.00307512210479663	0.00826750324617868	-2.54237903651437	AKR1B10	up
CCL20	2.1205932695277	6.81036867092428	2.94278504069252	0.00609739876042178	0.0151762010851684	-3.18710146275963	CCL20	up
ASPRV1	-2.06076132974133	11.6771224166996	-2.76110867077369	0.00957436091494682	0.0224721687278278	-3.60746088274698	ASPRV1	down
THRSP	-2.42093363287382	7.59313036431537	-2.64664143412021	0.0126394445119135	0.0285787236335438	-3.86400444827099	THRSP	down
