# Supplementary material for: Single-Cell Transcriptomics Unveils the Mechanistic Role of FOSL1 in Cutaneous Wound Healing
Source: Biomedicines. 2025 May 29;13(6):1330. doi: 10.3390/biomedicines13061330 (PMC12189721; doi:10.3390/biomedicines13061330)
Supplement: Supplementary file 1 [file biomedicines-13-01330-s001.zip › Supplement Figures/Supplementary_Materials_2.csv]

TFs	DEGs	TFs|DEGs
AATF	KRT2	CTNNBIP1
ABL1	MMP1	EGR3
AES	SERPINB4	ETV7
AHR	S100A7A	FOSL1
AIP	TDO2	FOXQ1
AIRE	CCL27	GATA3
ANKRD1	CXCL8	HLF
APBB1	PI3	HOPX
APC	MMP10	ID4
APEX1	SERPINA12	ISL1
AR	FABP7	NHLH2
ARID1A	SPP1	POU2F3
ARID1B	CHP2	RORA
ARID3A	CXCL13	SOX6
ARNT	IL37	STAT1
ARNTL	MMP3	ZBTB16
ARNTL2	SPRR3
ARX	SERPINB3
ASCL1	LAMB4
ASH1L	DCT
ASXL1	C1orf68
ATF1	TCN1
ATF2	CDHR1
ATF3	S100A12
ATF4	BTC
ATF5	LCE2B
ATF6	PCSK1
ATF7	DSC1
ATM	SLURP1
ATOH1	CCL18
ATRX	S100A9
BACH1	LCE1B
BACH2	FLG2
BARD1	LOR
BARX2	WIF1
BATF	KLK6
BCL11A	CD207
BCL3	CXCL6
BCL6	AADACL2
BDP1	CXCL1
BHLHE41	HLA-DQB2
BIN1	SPINK6
BMI1	MME
BPTF	TMPRSS11D
BRCA1	PTHLH
BRCA2	TYRP1
BRD7	S100A7
BRIP1	MLANA
BRPF1	FLG
BTAF1	CEMIP
BTF3	CXCL5
BTG2	KRT13
CBFA2T3	IL1B
CBFB	KRT1
CBX7	HRASLS
CBX8	EXPH5
CDC5L	DLG2
CDCA7L	CD1A
CDX1	LCN2
CDX2	FCGR1B
CEBPA	TGM3
CEBPB	PLAC8
CEBPD	LYPD6B
CEBPE	AADAC
CEBPG	SERPINE1
CEBPZ	SLC46A2
CHD4	ADAMDEC1
CHD8	BTBD16
CIITA	GZMB
CITED2	PLLP
CLOCK	S100A8
CNBP	EPSTI1
CNOT7	IL7R
CNOT8	FPR1
COPS5	LIPG
CRABP2	CCL8
CREB1	RNASE2
CREB3	IL6
CREB3L1	FGFR3
CREB3L4	CCNA1
CREB5	POF1B
CREBBP	GREM1
CREG1	PSORS1C2
CREM	CXCL2
CRTC1	CYP3A5
CRX	CD300LF
CTBP1	CXCL10
CTCF	RSAD2
CTCFL	SGCG
CTNNB1	PLAUR
CUX1	MMP13
DACH1	TNFRSF19
DAXX	CYP4F12
DBP	SP8
DDB1	OCA2
DDB2	WNT2B
DDIT3	PIP
DDX5	LCE1E
DEAF1	HS3ST6
DEDD	GDPD2
DEK	KYNU
DENND4A	CLC
DLX3	FGFBP2
DLX4	SELL
DLX5	CCR1
DMAP1	ADAM12
DNMT1	RNF227
DNMT3A	FCGBP
DNMT3L	NRTN
DR1	PI15
DRAP1	SYT8
DUX4	MSMB
E2F1	GBP6
E2F2	ACADL
E2F3	PRSS27
E2F4	GCNT3
E2F5	ALDH1A3
E2F6	C5AR1
E2F7	RRM2
E2F8	LRP4
E4F1	LILRB2
EAF1	PIK3C2G
EAPP	THEMIS2
EBF1	SCG5
EBF3	PCSK2
ECD	KCNK7
EED	ZNF273
EGF	KLHL6
EGR1	KY
EGR2	COL10A1
EHF	PTX3
EHMT2	RUBCNL
EIF2AK2	SAMD9
ELF1	IL1RL1
ELF2	ISG15
ELF3	FAP
ELF4	CH25H
ELK1	SERPINA1
ELK3	DSC2
ELK4	ANKFN1
ELL	LTF
EN1	CXCR4
ENO1	TSPAN8
EOMES	TNC
EP300	KRT77
EPAS1	UPK1A
ERCC2	CPXM1
ERF	UPP1
ERG	CYP4B1
ESR1	WISP1
ESR2	KMO
ESRRA	MMP12
ESRRB	KRT6A
ESRRG	BCHE
ETS1	SCGB1D2
ETS2	GATM
ETV1	OLR1
ETV3	SOCS3
ETV4	SCEL
ETV5	ADH1B
ETV6	COL11A1
EVX1	THBS1
EWSR1	CR1
EZH2	MUC7
FHL2	CMPK2
FIGLA	TYR
FLI1	OAS2
FOS	ARG1
FOSB	GLUL
FOSL2	SLC1A6
FOXA1	CYP19A1
FOXA2	SCIN
FOXA3	GSTA3
FOXC1	MFSD2A
FOXC2	TYMP
FOXD3	ACER1
FOXE1	KIF20A
FOXF1	DLGAP5
FOXF2	FCN1
FOXG1	SYT17
FOXH1	CD163
FOXI1	AHNAK
FOXJ1	CHN1
FOXK2	GAN
FOXL1	POPDC3
FOXL2	LYNX1
FOXM1	MMP9
FOXN1	IGF2BP3
FOXN4	SAMSN1
FOXO1	PDPN
FOXO3	FPR3
FOXO4	C5orf46
FOXP1	KLK13
FOXP2	EPHB6
FOXP3	DKK2
FUBP1	FAM20A
FUBP3	MPP7
FUS	WFDC5
GABPA	TINCR
GABPB1	CYP2J2
GABPB2	ALOX12
GATA1	XK
GATA2	IGFL1
GATA4	KRT73
GATA5	PSAPL1
GATA6	TPPP
GBX2	PLA2G7
GCM1	LILRA5
GCM2	COL4A1
GFI1	ACSBG1
GFI1B	SULF1
GLI1	SCGB2A1
GLI2	NMRAL2P
GLI3	GPR65
GLIS3	SLC47A1
GRHL1	DEPDC1
GSC	IL4I1
GTF2A1	DAPL1
GTF2B	IGSF6
GTF2F1	TNFAIP6
GTF2I	WNT16
GTF3A	THRSP
GZF1	MS4A7
HAND2	THY1
HAX1	IFI6
HBP1	MACROD2
HCFC1	PXDN
HDAC1	SLC16A14
HDAC10	ADGRF4
HDAC11	IL1F10
HDAC2	WDR72
HDAC3	ZNF204P
HDAC4	PDZD2
HDAC5	MMP11
HDAC7	COL5A2
HDAC9	CA6
HDGF	CYBB
HES1	IFI44
HES6	DCD
HEXIM1	STEAP1
HEY1	HAS2
HEY2	C1QTNF6
HEYL	WNT4
HHEX	BUB1
HIC1	GPRIN2
HIF1A	TFPI2
HIF3A	LILRB4
HINFP	ATP13A5
HIPK2	MS4A4A
HIRA	AIM2
HIVEP2	SERPINE2
HLTF	CCL4
HLX	FCGR2A
HMG20B	NABP1
HMGA1	MATN4
HMGA2	PLEK
HMGB2	KRT16
HMGN1	SLITRK6
HNF1A	ADCY2
HNF1B	ATP1A2
HNF4A	HS3ST3A1
HNF4G	PRR11
HNRNPD	TFEC
HNRNPR	NMNAT3
HOXA1	ADAMTS9
HOXA10	OASL
HOXA11	GLIPR1
HOXA4	OLFML2B
HOXA5	FBXL16
HOXA7	CEP55
HOXA9	LY96
HOXB1	CYP39A1
HOXB13	ADAM19
HOXB4	KRT6B
HOXB7	CAMSAP3
HOXC10	SLC2A3
HOXC11	BMP7
HOXC13	ALPK2
HOXC6	BCL2A1
HOXC8	CCDC102B
HOXC9	LY6G6C
HOXD1	HMOX1
HOXD13	NPL
HOXD3	RAPGEFL1
HOXD9	C1QB
HR	FAM83A
HSF1	CTSL
HSF2	SASH3
HSF4	LGR5
HTATIP2	CD14
ID1	PRSS12
ID2	TNNI2
ID3	CORIN
IFI16	PIK3AP1
IKBKB	NSG1
IKZF1	CXCL11
ILF2	ITGA1
ILF3	C3orf52
ING1	SERPINA3
ING2	AKR1B10
ING4	GJB2
IRF1	DMKN
IRF2	CDKN3
IRF3	NPTX1
IRF4	MCM10
IRF5	BPIFC
IRF6	CTSC
IRF7	CD1D
IRF8	ST8SIA4
IRF9	PHYHIP
JARID2	RSPH1
JDP2	IDO1
JUN	TLR8
JUNB	IL20RB
JUND	CD274
KAT2B	C1orf21
KAT5	COBL
KAT6A	PTPN3
KCNIP3	PPP2R2C
KDM2A	GBP5
KDM4B	SERPINB9
KDM4C	CXCL3
KHDRBS1	CCR7
KHSRP	CYP27B1
KLF1	PLSCR1
KLF10	EPHB1
KLF11	SPRR1B
KLF12	GPR18
KLF13	FZD2
KLF14	SRGN
KLF15	PLAU
KLF16	FYB1
KLF2	OR51E1
KLF3	GPRIN3
KLF4	DSG1
KLF5	MS4A6E
KLF6	BNIPL
KLF7	NID2
KLF8	NETO2
KLF9	MUC15
L3MBTL1	FCER1G
LCOR	TIMP1
LDB1	FBN2
LEF1	CD53
LHX2	AGR3
LHX3	ALOX15B
LHX4	APOBEC3B
LIMD1	UNC93A
LIN28A	AZGP1
LMO2	C1QTNF7
LMO3	RIPOR3
LMO4	PTPRC
LMX1B	NNMT
LRF	HAVCR2
LRRFIP1	LRRC15
LYL1	CCL20
MAF	TPPP3
MAFA	CCL11
MAFB	LY86
MAFF	OAS1
MAFG	GSTM3
MAFK	MELK
MAL	FPR2
MAML1	ELL3
MAX	CHL1
MAZ	PCLAF
MBD1	PCP4
MBD2	CLEC7A
MCM2	CLDN1
MCM5	KCTD4
MDM2	RGS1
MDM4	HS3ST1
MECP2	TACC2
MED1	ATP12A
MED15	CGAS
MED23	RHCG
MEF2A	ALDH3A2
MEF2B	LONRF1
MEF2C	SPC25
MEF2D	ASPRV1
MEIS1	TLR7
MEIS2	MAB21L3
MEN1	CD48
MITF	ALOX12B
MKL1	NLRC4
MLL2	DGAT2
MLL3	MMP19
MLL4	RAPGEF4
MLLT10	GALNT5
MLLT3	CLDN8
MLX	RNF43
MLXIPL	IL24
MSC	CLEC4G
MSX1	COL4A2
MSX2	KIF23
MTA1	TNFRSF12A
MTA2	SLC14A1
MTA3	AQP5
MTF1	TGM2
MXD1	SORD
MXD4	SP5
MZF1	DIO2
MXI1	ARPC1B
MYB	KDELR3
MYBBP1A	NCAPG
MYBL1	NDC80
MYBL2	LPXN
MYC	COL22A1
MYCN	IL20RA
MYF6	MX1
MYOCD	PTPN21
MYOD1	BEST2
MYOG	CDSN
NAB1	ERO1A
NAB2	CXCL9
NANOG	CGN
NCOA1	EFHC2
NCOA2	SLC7A7
NCOA3	SLAMF8
NCOA4	CD86
NCOA6	CCRL2
NCOR1	CHMP4C
NCOR2	C3AR1
NEAT1	CCNB1
NELFB	C1QC
NELFCD
NEUROD1
NEUROG3
NF1
NFAT5
NFATC1
NFATC2
NFATC3
NFE2
NFE2L1
NFE2L2
NFIA
NFIB
NFIC
NFIL3
NFIX
NFKB1
NFKB2
NFKBIA
NFKBIB
NFKBIZ
NFRKB
NFYA
NFYB
NFYC
NKX2-1
NKX2-2
NKX2-3
NKX2-5
NKX3-1
NONO
NOTCH3
NPAS2
NPAS3
NPM1
NR0B1
NR0B2
NR1D1
NR1H2
NR1H3
NR1H4
NR1I2
NR1I3
NR2C2
NR2E3
NR2F1
NR2F2
NR2F6
NR3C1
NR3C2
NR4A1
NR4A2
NR4A3
NR5A1
NR5A2
NRF1
NRIP1
NRL
NUPR1
OLIG2
ONECUT1
ONECUT2
OTX1
OTX2
PA2G4
PARP1
PAWR
PAX1
PAX2
PAX3
PAX4
PAX5
PAX6
PAX8
PBX1
PBX2
PCBD1
PCGF2
PDCD11
PDX1
PER1
PER2
PGR
PHB2
PHF10
PHF8
PHOX2A
PHOX2B
PIAS1
PIAS2
PIAS3
PIAS4
PIR
PITX1
PITX2
PITX3
PKNOX1
PLAG1
PLAGL1
PLAGL2
PML
POLR1A
POU1F1
POU2AF1
POU2F1
POU2F2
POU3F1
POU3F2
POU3F4
POU4F1
POU4F2
POU5F1
PPARA
PPARD
PPARG
PPARGC1A
PRDM1
PRDM14
PRDM2
PREB
PROX1
PTF1A
PTMA
PTTG1
PURA
RAD51
RARA
RARB
RARG
RB1
RB1CC1
RBBP7
RBL1
RBL2
RBMX
RBPJ
REL
RELA
RELB
REST
RFWD2
RFX1
RFX2
RFX3
RFX5
RFXANK
RFXAP
RNF14
RORC
RREB1
RUNX1
RUNX1T1
RUNX2
RUNX3
RUVBL1
RXRA
SALL3
SALL4
SALL4A
SATB1
SATB2
SCAND1
SCD5
SEC14L2
SERTAD1
SETBP1
SF1
SFPQ
SHOX
SHOX2
SIM2
SIN3A
SIRT1
SIRT2
SIRT3
SIX1
SKI
SKIL
SLA2
SLC2A4RG
SMAD1
SMAD2
SMAD3
SMAD4
SMAD7
SMARCA1
SMARCA4
SMARCB1
SMG6
SMURF2
SNAI1
SNAI2
SND1
SNIP1
SNW1
SOX10
SOX11
SOX17
SOX2
SOX4
SOX5
SOX9
SP1
SP100
SP2
SP3
SP4
SP7
SPDEF
SPEN
SPI1
SPIB
SPIC
SRCAP
SREBF1
SREBF2
SRF
SRSF1
SRY
SSB
SSX2
STAT2
STAT3
STAT4
STAT5
STAT5A
STAT5B
STAT6
SUGP1
SUPT3H
SUZ12
TAF1
TAF4
TAF5
TAL1
TBC1D22A
TBL1X
TBP
TBPL1
TBR1
TBX2
TBX20
TBX21
TBX3
TBX5
TCF12
TCF19
TCF3
TCF4
TCF7
TCF7L2
TCFL5
TEAD1
TEAD4
TEF
TFAP2A
TFAP2B
TFAP2C
TFAP4
TFCP2
TFCP2L1
TFDP1
TFDP3
TFEB
TFPT
TGIF1
THRA
THRB
TIAL1
TLE3
TLX1
TNFAIP3
TOB1
TOP2B
TP53
TP53BP1
TP63
TP65
TP73
TRAF6
TRERF1
TRIB3
TRIM16
TRIM22
TRIM25
TRIM28
TRIP6
TRPS1
TRRAP
TSC22D1
TSC22D3
TSG101
TTF2
TWIST1
TWIST2
UBP1
UBTF
UHRF1
UPF1
UPF2
URI1
USF1
USF2
UTF1
VDR
VEZF1
VHL
WDR5
WHSC1
WT1
WWP1
WWTR1
XBP1
XPC
XRCC5
XRCC6
YBX1
YEATS4
YY1
ZBTB14
ZBTB17
ZBTB2
ZBTB5
ZBTB7A
ZEB1
ZEB2
ZFHX3
ZFP36
ZFP36L1
ZHX2
ZIC1
ZIC2
ZIC3
ZMYND11
ZNF143
ZNF148
ZNF160
ZNF175
ZNF202
ZNF217
ZNF224
ZNF239
ZNF24
ZNF267
ZNF300
ZNF335
ZNF350
ZNF382
ZNF383
ZNF410
ZNF423
ZNF444
ZNF76
ZNRD1
